# Supplementary material for: Two Novel Sesquiterpenoid Glycosides from the Rhizomes of Atractylodes lancea
Source: Molecules. 2022 Sep 6;27(18):5753. doi: 10.3390/molecules27185753 (PMC9500871; doi:10.3390/molecules27185753)
Supplement: Supplementary file 1 [file molecules-27-05753-s001.zip]

Archive with 1 entries (1 files):
- molecules-1887545-SI.pdf
